# Supplementary material for: Causal effects of gut microbiome on HIV infection: a two-sample mendelian randomization analysis
Source: BMC Infect Dis. 2024 Mar 4;24:280. doi: 10.1186/s12879-024-09176-5 (PMC10913272; doi:10.1186/s12879-024-09176-5)
Supplement: Supplementary file 2 — Supplementary Material 2. [file 12879_2024_9176_MOESM2_ESM.xlsx]

## Sheet: Sheet1
SNP	rsID	hg19_coordinates	hg38_coordinates	A1	A2	Trait	PMID	Ancestry	Year	beta	se	P	Direction	N	N_cases	N_controls	N_studies	Unit	Dataset
rs10202904	rs10202904	chr2:125440268	chr2:124682691	G	T	Forced vital capacity	UKBB	European	2017	-0.008904	0.002001	8.62e-06	-	307638	0	307638	1	IVNT	Neale-B_UKBB_EUR_2017
rs10497836	rs10497836	chr2:200288718	chr2:199423995	C	T	Arm fat-free mass left	UKBB	European	2017	0.007741	0.001739	8.5e-06	+	331159	0	331159	1	IVNT	Neale-B_UKBB_EUR_2017
rs10497836	rs10497836	chr2:200288718	chr2:199423995	C	T	Arm fat-free mass right	UKBB	European	2017	0.007547	0.001704	9.48e-06	+	331221	0	331221	1	IVNT	Neale-B_UKBB_EUR_2017
rs10497836	rs10497836	chr2:200288718	chr2:199423995	C	T	Arm predicted mass left	UKBB	European	2017	0.0081	0.001732	2.93e-06	+	331146	0	331146	1	IVNT	Neale-B_UKBB_EUR_2017
rs10497836	rs10497836	chr2:200288718	chr2:199423995	C	T	Arm predicted mass right	UKBB	European	2017	0.007925	0.001698	3.06e-06	+	331216	0	331216	1	IVNT	Neale-B_UKBB_EUR_2017
rs10497836	rs10497836	chr2:200288718	chr2:199423995	C	T	Impedance of arm left	UKBB	European	2017	-0.009247	0.001931	1.69e-06	-	331292	0	331292	1	IVNT	Neale-B_UKBB_EUR_2017
rs10497836	rs10497836	chr2:200288718	chr2:199423995	C	T	Impedance of arm right	UKBB	European	2017	-0.01019	0.001923	1.16e-07	-	331279	0	331279	1	IVNT	Neale-B_UKBB_EUR_2017
rs10950694	rs10950694	chr7:18026604	chr7:17986981	C	T	Height	UKBB	European	2017	-0.008734	0.00176	7e-07	-	336474	0	336474	1	IVNT	Neale-B_UKBB_EUR_2017
rs10950694	rs10950694	chr7:18026604	chr7:17986981	C	T	Sitting height	UKBB	European	2017	-0.009438	0.001915	8.32e-07	-	336172	0	336172	1	IVNT	Neale-B_UKBB_EUR_2017
rs11018566	rs11018566	chr11:89040226	chr11:89307058	A	G	Postpartum haemorrhage	UKBB	European	2017	0.0008709	0.000166	1.55e-07	+	337199	259	336940	1	risk diff	Neale-B_UKBB_EUR_2017
rs116847295	rs116847295	chr12:43485015	chr12:43091212	C	T	Self-reported other renal or kidney problem	UKBB	European	2017	0.001757	0.0003344	1.47e-07	+	337159	1395	335764	1	risk diff	Neale-B_UKBB_EUR_2017
rs12288512	rs12288512	chr11:27747671	chr11:27726124	A	G	Childhood BMI	26604143	European	2016	0.0538	0.01	8.02e-08	+	31100	0	31100	20	SDS	EGGC_Childhood-BMI_EUR_2016
rs12288512	rs12288512	chr11:27747671	chr11:27726124	A	G	Body mass index in physically active indivdiuals	28448500	European	2017	0.0247	0.0052	1.82e-06	+	137237	0	137237	57	IVNT	GIANT_BMI-Active_EUR_2017
rs12288512	rs12288512	chr11:27747671	chr11:27726124	A	G	Body mass index in physically active indivdiuals	28448500	Mixed	2017	0.0235	0.005	3.08e-06	+	149223	0	149223	60	IVNT	GIANT_BMI-Active_Mixed_2017
rs12288512	rs12288512	chr11:27747671	chr11:27726124	A	G	Body mass index in females greater than 50 years of age	26426971	European	2015	0.029	0.0058	7.4e-07	+	103824	0	103824	114	IVNT	GIANT_BMI-F-GT-50_EUR_2015
rs12288512	rs12288512	chr11:27747671	chr11:27726124	A	G	Body mass index in females	25673413	Mixed	2015	0.0314	0.0049	1.06e-10	+	171634	0	171634	107	IVNT	GIANT_BMI-F_Mixed_2015
rs12288512	rs12288512	chr11:27747671	chr11:27726124	A	G	Body mass index in males greater than 50 years of age	26426971	European	2015	0.029	0.0061	1.6e-06	+	90723	0	90723	114	IVNT	GIANT_BMI-M-GT-50_EUR_2015
rs12288512	rs12288512	chr11:27747671	chr11:27726124	A	G	Body mass index in males	25673413	Mixed	2015	0.0254	0.005	4.17e-07	+	152640	0	152640	106	IVNT	GIANT_BMI-M_Mixed_2015
rs12288512	rs12288512	chr11:27747671	chr11:27726124	A	G	Body mass index in female non-smokers	28443625	Mixed	2017	0.0313	0.0059	1.27e-07	+	111813	0	111813	73	IVNT	GIANT_BMI-Non-smokers-F_Mixed_2017
rs12288512	rs12288512	chr11:27747671	chr11:27726124	A	G	Body mass index ajusted for physical activity in females	28448500	Mixed	2017	0.0263	0.0057	4.21e-06	+	115214	0	115214	53	IVNT	GIANT_BMI-adjusted-PA-F_Mixed_2017
rs12288512	rs12288512	chr11:27747671	chr11:27726124	A	G	Body mass index adjusted for physical activity	28448500	European	2017	0.0274	0.0046	3.27e-09	+	179176	0	179176	57	IVNT	GIANT_BMI-adjusted-PA_EUR_2017
rs12288512	rs12288512	chr11:27747671	chr11:27726124	A	G	Body mass index adjusted for physical activity	28448500	Mixed	2017	0.0259	0.0045	7.11e-09	+	199203	0	199203	60	IVNT	GIANT_BMI-adjusted-PA_Mixed_2017
rs12288512	rs12288512	chr11:27747671	chr11:27726124	A	G	Body mass index adjusted for smoking in females	28443625	Mixed	2017	0.0284	0.0053	7.77e-08	+	137361	0	137361	73	IVNT	GIANT_BMI-adjusted-Smoking-F_Mixed_2017
rs12288512	rs12288512	chr11:27747671	chr11:27726124	A	G	Body mass index adjusted for smoking in males	28443625	Mixed	2017	0.0268	0.0059	6.01e-06	+	102229	0	102229	72	IVNT	GIANT_BMI-adjusted-Smoking-M_Mixed_2017
rs12288512	rs12288512	chr11:27747671	chr11:27726124	A	G	Body mass index	20935630	European	2010	NA	NA	9.47e-06	NA	123837	0	123837	46	IVNT	GIANT_BMI_EUR_2010
rs12288512	rs12288512	chr11:27747671	chr11:27726124	A	G	Body mass index	23754948	European	2013	0.02664	0.005477	1.16e-06	+	126548	0	126548	46	IVNT	GIANT_BMI_EUR_2013
rs12288512	rs12288512	chr11:27747671	chr11:27726124	A	G	Body mass index	25673413	European	2015	0.0282	0.0038	8.57e-14	+	321563	0	321563	114	IVNT	GIANT_BMI_EUR_2015
rs12288512	rs12288512	chr11:27747671	chr11:27726124	A	G	Body mass index	25673413	Mixed	2015	0.0281	0.0037	2.52e-14	+	338633	0	338633	125	IVNT	GIANT_BMI_Mixed_2015
rs12288512	rs12288512	chr11:27747671	chr11:27726124	A	G	Hip circumference in females	25673412	Mixed	2015	0.027	0.0056	9.2e-07	+	124795	0	124795	101	IVNT	GIANT_Hip-F_Mixed_2015
rs12288512	rs12288512	chr11:27747671	chr11:27726124	A	G	Hip circumference	25673412	European	2015	0.025	0.0043	5.4e-09	+	212512	0	212512	101	IVNT	GIANT_Hip_EUR_2015
rs12288512	rs12288512	chr11:27747671	chr11:27726124	A	G	Hip circumference	25673412	Mixed	2015	0.026	0.0043	3.2e-09	+	226902	0	226902	101	IVNT	GIANT_Hip_Mixed_2015
rs12288512	rs12288512	chr11:27747671	chr11:27726124	A	G	Obesity class 1	23563607	European	2013	0.081	0.015	1.5e-07	+	97020	32432	64588	51	log OR	GIANT_Obesity-C1_EUR_2013
rs12288512	rs12288512	chr11:27747671	chr11:27726124	A	G	Waist circumference in females	25673412	Mixed	2015	0.029	0.0053	4.7e-08	+	134274	0	134274	101	IVNT	GIANT_WC-F_Mixed_2015
rs12288512	rs12288512	chr11:27747671	chr11:27726124	A	G	Waist circumference in males	25673412	Mixed	2015	0.026	0.0058	5.4e-06	+	109787	0	109787	101	IVNT	GIANT_WC-M_Mixed_2015
rs12288512	rs12288512	chr11:27747671	chr11:27726124	A	G	Waist circumference	25673412	European	2015	0.027	0.0042	1.1e-10	+	231568	0	231568	101	IVNT	GIANT_WC_EUR_2015
rs12288512	rs12288512	chr11:27747671	chr11:27726124	A	G	Waist circumference	25673412	Mixed	2015	0.027	0.0041	2.5e-11	+	243910	0	243910	101	IVNT	GIANT_WC_Mixed_2015
rs12288512	rs12288512	chr11:27747671	chr11:27726124	A	G	Weight	23754948	European	2013	0.02594	0.005542	2.87e-06	+	125915	0	125915	46	IVNT	GIANT_Weight_EUR_2013
rs12288512	rs12288512	chr11:27747671	chr11:27726124	A	G	Body mass index	20935630	European	2010	NA	NA	9.47e-06	NA	123865	-	-	-	-	GRASP
rs12288512	rs12288512	chr11:27747671	chr11:27726124	A	G	Coffee consumption cups per day	25288136	Mixed	2014	0.04	0.008014	6e-07	+	-	-	-	-	unit increase	NHGRI-EBI_GWAS_Catalog
rs12288512	rs12288512	chr11:27747671	chr11:27726124	A	G	Arm fat mass left	UKBB	European	2017	0.02899	0.002935	5.36e-23	+	331164	0	331164	1	IVNT	Neale-B_UKBB_EUR_2017
rs12288512	rs12288512	chr11:27747671	chr11:27726124	A	G	Arm fat mass right	UKBB	European	2017	0.02986	0.002935	2.63e-24	+	331226	0	331226	1	IVNT	Neale-B_UKBB_EUR_2017
rs12288512	rs12288512	chr11:27747671	chr11:27726124	A	G	Arm fat percentage left	UKBB	European	2017	0.01958	0.002267	5.75e-18	+	331198	0	331198	1	IVNT	Neale-B_UKBB_EUR_2017
rs12288512	rs12288512	chr11:27747671	chr11:27726124	A	G	Arm fat percentage right	UKBB	European	2017	0.02075	0.002278	8.4e-20	+	331249	0	331249	1	IVNT	Neale-B_UKBB_EUR_2017
rs12288512	rs12288512	chr11:27747671	chr11:27726124	A	G	Arm fat-free mass left	UKBB	European	2017	0.01584	0.001904	9e-17	+	331159	0	331159	1	IVNT	Neale-B_UKBB_EUR_2017
rs12288512	rs12288512	chr11:27747671	chr11:27726124	A	G	Arm fat-free mass right	UKBB	European	2017	0.01401	0.001866	6.17e-14	+	331221	0	331221	1	IVNT	Neale-B_UKBB_EUR_2017
rs12288512	rs12288512	chr11:27747671	chr11:27726124	A	G	Arm predicted mass left	UKBB	European	2017	0.01581	0.001897	7.84e-17	+	331146	0	331146	1	IVNT	Neale-B_UKBB_EUR_2017
rs12288512	rs12288512	chr11:27747671	chr11:27726124	A	G	Arm predicted mass right	UKBB	European	2017	0.01413	0.00186	2.97e-14	+	331216	0	331216	1	IVNT	Neale-B_UKBB_EUR_2017
rs12288512	rs12288512	chr11:27747671	chr11:27726124	A	G	Basal metabolic rate	UKBB	European	2017	0.01833	0.001986	2.7e-20	+	331307	0	331307	1	IVNT	Neale-B_UKBB_EUR_2017
rs12288512	rs12288512	chr11:27747671	chr11:27726124	A	G	Body fat percentage	UKBB	European	2017	0.01767	0.002297	1.45e-14	+	331117	0	331117	1	IVNT	Neale-B_UKBB_EUR_2017
rs12288512	rs12288512	chr11:27747671	chr11:27726124	A	G	Body mass index	UKBB	European	2017	0.0298	0.002962	8.41e-24	+	336107	0	336107	1	IVNT	Neale-B_UKBB_EUR_2017
rs12288512	rs12288512	chr11:27747671	chr11:27726124	A	G	Comparative body size at age 10	UKBB	European	2017	0.01521	0.00205	1.21e-13	+	331693	0	331693	1	-	Neale-B_UKBB_EUR_2017
rs12288512	rs12288512	chr11:27747671	chr11:27726124	A	G	Current tobacco smoking	UKBB	European	2017	0.007387	0.001629	5.79e-06	+	337030	0	337030	1	-	Neale-B_UKBB_EUR_2017
rs12288512	rs12288512	chr11:27747671	chr11:27726124	A	G	Diverticular disease of intestine	UKBB	European	2017	-0.002009	0.0004242	2.19e-06	-	337199	6865	330334	1	risk diff	Neale-B_UKBB_EUR_2017
rs12288512	rs12288512	chr11:27747671	chr11:27726124	A	G	Frequency of stair climbing in last 4 weeks	UKBB	European	2017	-0.02126	0.003902	5.07e-08	-	334169	0	334169	1	-	Neale-B_UKBB_EUR_2017
rs12288512	rs12288512	chr11:27747671	chr11:27726124	A	G	Hip circumference	UKBB	European	2017	0.026	0.002965	1.82e-18	+	336601	0	336601	1	IVNT	Neale-B_UKBB_EUR_2017
rs12288512	rs12288512	chr11:27747671	chr11:27726124	A	G	Impedance of arm left	UKBB	European	2017	-0.01397	0.002115	4.02e-11	-	331292	0	331292	1	IVNT	Neale-B_UKBB_EUR_2017
rs12288512	rs12288512	chr11:27747671	chr11:27726124	A	G	Impedance of arm right	UKBB	European	2017	-0.01261	0.002107	2.15e-09	-	331279	0	331279	1	IVNT	Neale-B_UKBB_EUR_2017
rs12288512	rs12288512	chr11:27747671	chr11:27726124	A	G	Impedance of leg left	UKBB	European	2017	-0.02199	0.002731	8.26e-16	-	331296	0	331296	1	IVNT	Neale-B_UKBB_EUR_2017
rs12288512	rs12288512	chr11:27747671	chr11:27726124	A	G	Impedance of leg right	UKBB	European	2017	-0.02176	0.00271	9.86e-16	-	331301	0	331301	1	IVNT	Neale-B_UKBB_EUR_2017
rs12288512	rs12288512	chr11:27747671	chr11:27726124	A	G	Impedance of whole body	UKBB	European	2017	-0.01933	0.002284	2.59e-17	-	331284	0	331284	1	IVNT	Neale-B_UKBB_EUR_2017
rs12288512	rs12288512	chr11:27747671	chr11:27726124	A	G	Leg fat mass left	UKBB	European	2017	0.02232	0.002367	4.27e-21	+	331275	0	331275	1	IVNT	Neale-B_UKBB_EUR_2017
rs12288512	rs12288512	chr11:27747671	chr11:27726124	A	G	Leg fat mass right	UKBB	European	2017	0.02246	0.002395	6.65e-21	+	331293	0	331293	1	IVNT	Neale-B_UKBB_EUR_2017
rs12288512	rs12288512	chr11:27747671	chr11:27726124	A	G	Leg fat percentage left	UKBB	European	2017	0.01354	0.001873	4.96e-13	+	331278	0	331278	1	IVNT	Neale-B_UKBB_EUR_2017
rs12288512	rs12288512	chr11:27747671	chr11:27726124	A	G	Leg fat percentage right	UKBB	European	2017	0.01337	0.001897	1.8e-12	+	331296	0	331296	1	IVNT	Neale-B_UKBB_EUR_2017
rs12288512	rs12288512	chr11:27747671	chr11:27726124	A	G	Leg fat-free mass left	UKBB	European	2017	0.01824	0.001972	2.3e-20	+	331258	0	331258	1	IVNT	Neale-B_UKBB_EUR_2017
rs12288512	rs12288512	chr11:27747671	chr11:27726124	A	G	Leg fat-free mass right	UKBB	European	2017	0.01802	0.001972	6.38e-20	+	331285	0	331285	1	IVNT	Neale-B_UKBB_EUR_2017
rs12288512	rs12288512	chr11:27747671	chr11:27726124	A	G	Leg predicted mass left	UKBB	European	2017	0.018	0.001959	3.97e-20	+	331253	0	331253	1	IVNT	Neale-B_UKBB_EUR_2017
rs12288512	rs12288512	chr11:27747671	chr11:27726124	A	G	Leg predicted mass right	UKBB	European	2017	0.01789	0.001959	6.57e-20	+	331285	0	331285	1	IVNT	Neale-B_UKBB_EUR_2017
rs12288512	rs12288512	chr11:27747671	chr11:27726124	A	G	Nervous feelings	UKBB	European	2017	-0.006284	0.001288	1.06e-06	-	328725	77767	250958	1	risk diff	Neale-B_UKBB_EUR_2017
rs12288512	rs12288512	chr11:27747671	chr11:27726124	A	G	Trunk fat mass	UKBB	European	2017	0.02655	0.003016	1.35e-18	+	331093	0	331093	1	IVNT	Neale-B_UKBB_EUR_2017
rs12288512	rs12288512	chr11:27747671	chr11:27726124	A	G	Trunk fat percentage	UKBB	European	2017	0.01975	0.002753	7.26e-13	+	331113	0	331113	1	IVNT	Neale-B_UKBB_EUR_2017
rs12288512	rs12288512	chr11:27747671	chr11:27726124	A	G	Trunk fat-free mass	UKBB	European	2017	0.01425	0.001887	4.34e-14	+	331030	0	331030	1	IVNT	Neale-B_UKBB_EUR_2017
rs12288512	rs12288512	chr11:27747671	chr11:27726124	A	G	Trunk predicted mass	UKBB	European	2017	0.01423	0.001881	3.78e-14	+	330995	0	330995	1	IVNT	Neale-B_UKBB_EUR_2017
rs12288512	rs12288512	chr11:27747671	chr11:27726124	A	G	Waist circumference	UKBB	European	2017	0.02474	0.002652	1.09e-20	+	336639	0	336639	1	IVNT	Neale-B_UKBB_EUR_2017
rs12288512	rs12288512	chr11:27747671	chr11:27726124	A	G	Weight	UKBB	European	2017	0.02631	0.002616	8.59e-24	+	336227	0	336227	1	IVNT	Neale-B_UKBB_EUR_2017
rs12288512	rs12288512	chr11:27747671	chr11:27726124	A	G	Whole body fat mass	UKBB	European	2017	0.02777	0.002922	2.1e-21	+	330762	0	330762	1	IVNT	Neale-B_UKBB_EUR_2017
rs12288512	rs12288512	chr11:27747671	chr11:27726124	A	G	Whole body fat-free mass	UKBB	European	2017	0.01599	0.001894	3.09e-17	+	331291	0	331291	1	IVNT	Neale-B_UKBB_EUR_2017
rs12288512	rs12288512	chr11:27747671	chr11:27726124	A	G	Whole body water mass	UKBB	European	2017	0.01622	0.001897	1.24e-17	+	331315	0	331315	1	IVNT	Neale-B_UKBB_EUR_2017
rs12288512	rs12288512	chr11:27747671	chr11:27726124	A	G	Worrier or anxious feelings	UKBB	European	2017	-0.006695	0.001487	6.69e-06	-	328717	186559	142158	1	risk diff	Neale-B_UKBB_EUR_2017
rs12288512	rs12288512	chr11:27747671	chr11:27726124	A	G	Worry too long after embarrassment	UKBB	European	2017	-0.006859	0.001516	6.03e-06	-	323766	154615	169151	1	risk diff	Neale-B_UKBB_EUR_2017
rs12341505	rs12341505	chr9:136710881	chr9:133845759	A	G	Treatment with berocca effervescent tablet	UKBB	European	2017	-0.0002416	5.36e-05	6.63e-06	-	337159	79	337080	1	risk diff	Neale-B_UKBB_EUR_2017
rs13128780	rs13128780	chr4:166058998	chr4:165137846	C	T	Qualifications: none	UKBB	European	2017	0.005885	0.001314	7.54e-06	+	334070	57567	276503	1	risk diff	Neale-B_UKBB_EUR_2017
rs1334944	rs1334944	chr10:112266046	chr10:110506288	C	T	Heel bone mineral density left	UKBB	European	2017	-0.02201	0.004424	6.5e-07	-	106254	0	106254	1	IVNT	Neale-B_UKBB_EUR_2017
rs1582238	rs1582238	chr1:118723685	chr1:118181062	T	C	Hair or balding pattern: pattern 4	UKBB	European	2017	-0.007855	0.001487	1.29e-07	-	154988	28389	126599	1	risk diff	Neale-B_UKBB_EUR_2017
rs167879	rs167879	chr20:55937366	chr20:57362310	C	T	Immature fraction of reticulocytes	27863252	European	2016	-0.0262	0.004701	2.49e-08	-	173480	0	173480	2	IVNT	Astle-W_Blood-Cell-Traits_EUR_2016
rs167879	rs167879	chr20:55937366	chr20:57362310	C	T	Mean corpuscular hemoglobin	27863252	European	2016	-0.03318	0.00469	1.49e-12	-	173480	0	173480	2	IVNT	Astle-W_Blood-Cell-Traits_EUR_2016
rs167879	rs167879	chr20:55937366	chr20:57362310	C	T	Mean corpuscular volume	27863252	European	2016	-0.03587	0.004676	1.7e-14	-	173480	0	173480	2	IVNT	Astle-W_Blood-Cell-Traits_EUR_2016
rs1864685	rs1864685	chr17:70721782	chr17:72725643	A	C	Arm fat mass left	UKBB	European	2017	0.01072	0.002386	7.06e-06	+	331164	0	331164	1	IVNT	Neale-B_UKBB_EUR_2017
rs1864685	rs1864685	chr17:70721782	chr17:72725643	A	C	Arm fat mass right	UKBB	European	2017	0.01055	0.002385	9.69e-06	+	331226	0	331226	1	IVNT	Neale-B_UKBB_EUR_2017
rs1864685	rs1864685	chr17:70721782	chr17:72725643	A	C	Arm fat percentage right	UKBB	European	2017	0.008541	0.001851	3.96e-06	+	331249	0	331249	1	IVNT	Neale-B_UKBB_EUR_2017
rs2113833	rs2113833	chr2:218216801	chr2:217352078	T	C	Self-reported thalassaemia	UKBB	European	2017	0.0003042	6.67e-05	5.03e-06	+	337159	41	337118	1	risk diff	Neale-B_UKBB_EUR_2017
rs2171249	rs2171249	chr6:153694029	chr6:153372894	C	T	Asthma 18 years old	23181788	Mixed	2012	NA	NA	8.45e-06	NA	3855	-	-	-	-	GRASP
rs2300774	rs2300774	chr3:195793712	chr3:196066841	G	A	High light scatter percentage of red cells	27863252	European	2016	-0.02153	0.003681	4.92e-09	-	173480	0	173480	2	IVNT	Astle-W_Blood-Cell-Traits_EUR_2016
rs2300774	rs2300774	chr3:195793712	chr3:196066841	G	A	Mean corpuscular hemoglobin	27863252	European	2016	-0.0702	0.003634	3.72e-83	-	173480	0	173480	2	IVNT	Astle-W_Blood-Cell-Traits_EUR_2016
rs2300774	rs2300774	chr3:195793712	chr3:196066841	G	A	Mean corpuscular hemoglobin concentration	27863252	European	2016	-0.03629	0.003557	1.98e-24	-	173480	0	173480	2	IVNT	Astle-W_Blood-Cell-Traits_EUR_2016
rs2300774	rs2300774	chr3:195793712	chr3:196066841	G	A	Mean corpuscular volume	27863252	European	2016	-0.06297	0.003623	1.19e-67	-	173480	0	173480	2	IVNT	Astle-W_Blood-Cell-Traits_EUR_2016
rs2300774	rs2300774	chr3:195793712	chr3:196066841	G	A	Platelet count	27863252	European	2016	-0.01681	0.003738	6.88e-06	-	173480	0	173480	2	IVNT	Astle-W_Blood-Cell-Traits_EUR_2016
rs2300774	rs2300774	chr3:195793712	chr3:196066841	G	A	Plateletcrit	27863252	European	2016	-0.0181	0.003752	1.4e-06	-	173480	0	173480	2	IVNT	Astle-W_Blood-Cell-Traits_EUR_2016
rs2300774	rs2300774	chr3:195793712	chr3:196066841	G	A	Red blood cell count	27863252	European	2016	0.041	0.003651	2.92e-29	+	173480	0	173480	2	IVNT	Astle-W_Blood-Cell-Traits_EUR_2016
rs2300774	rs2300774	chr3:195793712	chr3:196066841	G	A	Red cell distribution width	27863252	European	2016	0.05849	0.003636	3.08e-58	+	173480	0	173480	2	IVNT	Astle-W_Blood-Cell-Traits_EUR_2016
rs2300774	rs2300774	chr3:195793712	chr3:196066841	G	A	Reticulocyte fraction of red cells	27863252	European	2016	-0.02276	0.003685	6.55e-10	-	173480	0	173480	2	IVNT	Astle-W_Blood-Cell-Traits_EUR_2016
rs2300774	rs2300774	chr3:195793712	chr3:196066841	G	A	Mean corpuscular hemoglobin concentration	23222517	Mixed	2012	NA	NA	1.38e-15	NA	71861	-	-	-	-	GRASP
rs2300774	rs2300774	chr3:195793712	chr3:196066841	G	A	Mean corpuscular volume	19862010	European	2009	NA	NA	3.95e-10	NA	24167	-	-	-	-	GRASP
rs2300774	rs2300774	chr3:195793712	chr3:196066841	G	A	Mean corpuscular volume	23222517	Mixed	2012	NA	NA	6.99e-12	NA	71861	-	-	-	-	GRASP
rs7586445	rs7586445	chr2:239509030	chr2:238600389	A	G	Getting up in morning	UKBB	European	2017	0.01506	0.002621	9.16e-09	+	336501	0	336501	1	-	Neale-B_UKBB_EUR_2017
rs8003149	rs8003149	chr14:56156504	chr14:55689786	C	T	Body mass index	UKBB	European	2017	-0.01352	0.002687	4.83e-07	-	336107	0	336107	1	IVNT	Neale-B_UKBB_EUR_2017
rs8003149	rs8003149	chr14:56156504	chr14:55689786	C	T	Diastolic blood pressure	UKBB	European	2017	-0.01413	0.002753	2.84e-07	-	317756	0	317756	1	IVNT	Neale-B_UKBB_EUR_2017
rs8003149	rs8003149	chr14:56156504	chr14:55689786	C	T	Height	UKBB	European	2017	0.009156	0.00193	2.1e-06	+	336474	0	336474	1	IVNT	Neale-B_UKBB_EUR_2017
rs8003149	rs8003149	chr14:56156504	chr14:55689786	C	T	Impedance of arm left	UKBB	European	2017	0.01284	0.001918	2.15e-11	+	331292	0	331292	1	IVNT	Neale-B_UKBB_EUR_2017
rs8003149	rs8003149	chr14:56156504	chr14:55689786	C	T	Impedance of arm right	UKBB	European	2017	0.01103	0.00191	7.71e-09	+	331279	0	331279	1	IVNT	Neale-B_UKBB_EUR_2017
rs8003149	rs8003149	chr14:56156504	chr14:55689786	C	T	Impedance of whole body	UKBB	European	2017	0.01309	0.002071	2.62e-10	+	331284	0	331284	1	IVNT	Neale-B_UKBB_EUR_2017
rs8028026	rs8028026	chr15:88353215	chr15:87809984	A	G	Endometriosis	UKBB	European	2017	0.001081	0.0002321	3.2e-06	+	337199	1228	335971	1	risk diff	Neale-B_UKBB_EUR_2017
rs8063430	rs8063430	chr16:73821805	chr16:73787906	C	T	Aortic aneurysm and dissection	UKBB	European	2017	-0.0007066	0.0001562	6.06e-06	-	337199	293	336906	1	risk diff	Neale-B_UKBB_EUR_2017
rs9725395	rs9725395	chr1:85205632	chr1:84739949	A	G	Senility	UKBB	European	2017	0.0003006	6.62e-05	5.64e-06	+	337199	72	337127	1	risk diff	Neale-B_UKBB_EUR_2017
rs4347804	rs4347804	chr2:218215847	chr2:217351124	A	G	Self-reported thalassaemia	UKBB	European	2017	0.000302	6.66e-05	5.69e-06	+	337159	41	337118	1	risk diff	Neale-B_UKBB_EUR_2017
rs4378146	rs4378146	chr1:24927625	chr1:24601134	A	C	Qualifications: college or university degree	UKBB	European	2017	0.005819	0.001311	9.02e-06	+	334070	106305	227765	1	risk diff	Neale-B_UKBB_EUR_2017
rs4985746	rs4985746	chr17:17098213	chr17:17194899	A	G	Impedance of leg left	UKBB	European	2017	0.01223	0.002671	4.71e-06	+	331296	0	331296	1	IVNT	Neale-B_UKBB_EUR_2017
rs4985746	rs4985746	chr17:17098213	chr17:17194899	A	G	Impedance of leg right	UKBB	European	2017	0.01322	0.002651	6.07e-07	+	331301	0	331301	1	IVNT	Neale-B_UKBB_EUR_2017
rs55793120	rs55793120	chr12:47384118	chr12:46990335	C	T	Arm fat-free mass right	UKBB	European	2017	0.01557	0.003308	2.53e-06	+	331221	0	331221	1	IVNT	Neale-B_UKBB_EUR_2017
rs55793120	rs55793120	chr12:47384118	chr12:46990335	C	T	Arm predicted mass right	UKBB	European	2017	0.01511	0.003297	4.57e-06	+	331216	0	331216	1	IVNT	Neale-B_UKBB_EUR_2017
rs55793120	rs55793120	chr12:47384118	chr12:46990335	C	T	Basal metabolic rate	UKBB	European	2017	0.01813	0.00352	2.61e-07	+	331307	0	331307	1	IVNT	Neale-B_UKBB_EUR_2017
rs55793120	rs55793120	chr12:47384118	chr12:46990335	C	T	Height	UKBB	European	2017	0.02159	0.003771	1.03e-08	+	336474	0	336474	1	IVNT	Neale-B_UKBB_EUR_2017
rs55793120	rs55793120	chr12:47384118	chr12:46990335	C	T	Leg fat-free mass left	UKBB	European	2017	0.0189	0.003496	6.48e-08	+	331258	0	331258	1	IVNT	Neale-B_UKBB_EUR_2017
rs55793120	rs55793120	chr12:47384118	chr12:46990335	C	T	Leg fat-free mass right	UKBB	European	2017	0.01878	0.003495	7.75e-08	+	331285	0	331285	1	IVNT	Neale-B_UKBB_EUR_2017
rs55793120	rs55793120	chr12:47384118	chr12:46990335	C	T	Leg predicted mass left	UKBB	European	2017	0.01888	0.003472	5.38e-08	+	331253	0	331253	1	IVNT	Neale-B_UKBB_EUR_2017
rs55793120	rs55793120	chr12:47384118	chr12:46990335	C	T	Leg predicted mass right	UKBB	European	2017	0.01853	0.003472	9.4e-08	+	331285	0	331285	1	IVNT	Neale-B_UKBB_EUR_2017
rs55793120	rs55793120	chr12:47384118	chr12:46990335	C	T	Trunk fat-free mass	UKBB	European	2017	0.01611	0.003345	1.47e-06	+	331030	0	331030	1	IVNT	Neale-B_UKBB_EUR_2017
rs55793120	rs55793120	chr12:47384118	chr12:46990335	C	T	Trunk predicted mass	UKBB	European	2017	0.0156	0.003334	2.86e-06	+	330995	0	330995	1	IVNT	Neale-B_UKBB_EUR_2017
rs55793120	rs55793120	chr12:47384118	chr12:46990335	C	T	Whole body fat-free mass	UKBB	European	2017	0.01758	0.003357	1.63e-07	+	331291	0	331291	1	IVNT	Neale-B_UKBB_EUR_2017
rs55793120	rs55793120	chr12:47384118	chr12:46990335	C	T	Whole body water mass	UKBB	European	2017	0.01752	0.003362	1.88e-07	+	331315	0	331315	1	IVNT	Neale-B_UKBB_EUR_2017
rs56349194	rs56349194	chr11:9312796	chr11:9291249	A	G	Comparative height size at age 10	UKBB	European	2017	0.01025	0.002207	3.39e-06	+	332021	0	332021	1	-	Neale-B_UKBB_EUR_2017
rs56349194	rs56349194	chr11:9312796	chr11:9291249	A	G	Hip pain for 3+ months	UKBB	European	2017	-0.01882	0.004031	3.02e-06	-	37315	29165	8150	1	risk diff	Neale-B_UKBB_EUR_2017
rs56349194	rs56349194	chr11:9312796	chr11:9291249	A	G	Trunk fat-free mass	UKBB	European	2017	0.009926	0.002036	1.09e-06	+	331030	0	331030	1	IVNT	Neale-B_UKBB_EUR_2017
rs56349194	rs56349194	chr11:9312796	chr11:9291249	A	G	Trunk predicted mass	UKBB	European	2017	0.009638	0.00203	2.05e-06	+	330995	0	330995	1	IVNT	Neale-B_UKBB_EUR_2017
rs60254196	rs60254196	chr7:148856720	chr7:149159628	A	G	Eosinophil count	27863252	European	2016	-0.03061	0.003613	2.43e-17	-	173480	0	173480	2	IVNT	Astle-W_Blood-Cell-Traits_EUR_2016
rs60254196	rs60254196	chr7:148856720	chr7:149159628	A	G	Eosinophil percentage of granulocytes	27863252	European	2016	-0.03284	0.003625	1.33e-19	-	173480	0	173480	2	IVNT	Astle-W_Blood-Cell-Traits_EUR_2016
rs60254196	rs60254196	chr7:148856720	chr7:149159628	A	G	Eosinophil percentage of white cells	27863252	European	2016	-0.03355	0.003609	1.47e-20	-	173480	0	173480	2	IVNT	Astle-W_Blood-Cell-Traits_EUR_2016
rs60254196	rs60254196	chr7:148856720	chr7:149159628	A	G	Neutrophil percentage of granulocytes	27863252	European	2016	0.02965	0.003626	2.87e-16	+	173480	0	173480	2	IVNT	Astle-W_Blood-Cell-Traits_EUR_2016
rs60254196	rs60254196	chr7:148856720	chr7:149159628	A	G	Sum eosinophil basophil counts	27863252	European	2016	-0.026	0.003617	6.66e-13	-	173480	0	173480	2	IVNT	Astle-W_Blood-Cell-Traits_EUR_2016
rs6515626	rs6515626	chr20:25257001	chr20:25276365	A	G	Cause of death: home	UKBB	European	2017	-0.006124	0.001369	7.84e-06	-	7637	8	7629	1	risk diff	Neale-B_UKBB_EUR_2017
rs67490567	rs67490567	chr15:65691324	chr15:65398986	C	T	Mean corpuscular hemoglobin	27863252	European	2016	0.02294	0.004651	8.14e-07	+	173480	0	173480	2	IVNT	Astle-W_Blood-Cell-Traits_EUR_2016
rs67490567	rs67490567	chr15:65691324	chr15:65398986	C	T	Mean corpuscular volume	27863252	European	2016	0.02155	0.004638	3.38e-06	+	173480	0	173480	2	IVNT	Astle-W_Blood-Cell-Traits_EUR_2016
rs6776814	rs6776814	chr3:15053083	chr3:15011576	C	T	Treatment with mirtazapine	UKBB	European	2017	-0.001008	0.0002141	2.51e-06	-	337159	905	336254	1	risk diff	Neale-B_UKBB_EUR_2017
rs7155595	rs7155595	chr14:77502546	chr14:77036203	A	C	Nervous feelings	UKBB	European	2017	0.006702	0.001119	2.08e-09	+	328725	77767	250958	1	risk diff	Neale-B_UKBB_EUR_2017
rs7155595	rs7155595	chr14:77502546	chr14:77036203	A	C	Types of transport used, excluding work: walk	UKBB	European	2017	0.00675	0.001306	2.39e-07	+	335650	165354	170296	1	risk diff	Neale-B_UKBB_EUR_2017
rs3761728	rs3761728	chr4:48990885	chr4:48988868	G	T	Arm fat mass left	UKBB	European	2017	-0.01406	0.002595	6.08e-08	-	331164	0	331164	1	IVNT	Neale-B_UKBB_EUR_2017
rs3761728	rs3761728	chr4:48990885	chr4:48988868	G	T	Arm fat mass right	UKBB	European	2017	-0.01414	0.002595	5e-08	-	331226	0	331226	1	IVNT	Neale-B_UKBB_EUR_2017
rs3761728	rs3761728	chr4:48990885	chr4:48988868	G	T	Arm fat-free mass left	UKBB	European	2017	-0.009158	0.001684	5.35e-08	-	331159	0	331159	1	IVNT	Neale-B_UKBB_EUR_2017
rs3761728	rs3761728	chr4:48990885	chr4:48988868	G	T	Arm fat-free mass right	UKBB	European	2017	-0.00884	0.00165	8.46e-08	-	331221	0	331221	1	IVNT	Neale-B_UKBB_EUR_2017
rs3761728	rs3761728	chr4:48990885	chr4:48988868	G	T	Arm predicted mass left	UKBB	European	2017	-0.009176	0.001677	4.49e-08	-	331146	0	331146	1	IVNT	Neale-B_UKBB_EUR_2017
rs3761728	rs3761728	chr4:48990885	chr4:48988868	G	T	Arm predicted mass right	UKBB	European	2017	-0.009114	0.001644	2.98e-08	-	331216	0	331216	1	IVNT	Neale-B_UKBB_EUR_2017
rs3761728	rs3761728	chr4:48990885	chr4:48988868	G	T	Basal metabolic rate	UKBB	European	2017	-0.009925	0.001756	1.59e-08	-	331307	0	331307	1	IVNT	Neale-B_UKBB_EUR_2017
rs3761728	rs3761728	chr4:48990885	chr4:48988868	G	T	Body fat percentage	UKBB	European	2017	-0.009882	0.00203	1.13e-06	-	331117	0	331117	1	IVNT	Neale-B_UKBB_EUR_2017
rs3761728	rs3761728	chr4:48990885	chr4:48988868	G	T	Comparative height size at age 10	UKBB	European	2017	-0.008686	0.001808	1.56e-06	-	332021	0	332021	1	-	Neale-B_UKBB_EUR_2017
rs3761728	rs3761728	chr4:48990885	chr4:48988868	G	T	Height	UKBB	European	2017	-0.01006	0.001882	9.1e-08	-	336474	0	336474	1	IVNT	Neale-B_UKBB_EUR_2017
rs3761728	rs3761728	chr4:48990885	chr4:48988868	G	T	Hip circumference	UKBB	European	2017	-0.01463	0.002623	2.43e-08	-	336601	0	336601	1	IVNT	Neale-B_UKBB_EUR_2017
rs3761728	rs3761728	chr4:48990885	chr4:48988868	G	T	Leg fat mass left	UKBB	European	2017	-0.01096	0.002093	1.62e-07	-	331275	0	331275	1	IVNT	Neale-B_UKBB_EUR_2017
rs3761728	rs3761728	chr4:48990885	chr4:48988868	G	T	Leg fat mass right	UKBB	European	2017	-0.01111	0.002117	1.55e-07	-	331293	0	331293	1	IVNT	Neale-B_UKBB_EUR_2017
rs3761728	rs3761728	chr4:48990885	chr4:48988868	G	T	Leg fat-free mass left	UKBB	European	2017	-0.00922	0.001744	1.24e-07	-	331258	0	331258	1	IVNT	Neale-B_UKBB_EUR_2017
rs3761728	rs3761728	chr4:48990885	chr4:48988868	G	T	Leg fat-free mass right	UKBB	European	2017	-0.008628	0.001743	7.42e-07	-	331285	0	331285	1	IVNT	Neale-B_UKBB_EUR_2017
rs3761728	rs3761728	chr4:48990885	chr4:48988868	G	T	Leg predicted mass left	UKBB	European	2017	-0.009156	0.001732	1.25e-07	-	331253	0	331253	1	IVNT	Neale-B_UKBB_EUR_2017
rs3761728	rs3761728	chr4:48990885	chr4:48988868	G	T	Leg predicted mass right	UKBB	European	2017	-0.008426	0.001732	1.14e-06	-	331285	0	331285	1	IVNT	Neale-B_UKBB_EUR_2017
rs3761728	rs3761728	chr4:48990885	chr4:48988868	G	T	Systolic blood pressure	UKBB	European	2017	-0.01271	0.002685	2.19e-06	-	317754	0	317754	1	IVNT	Neale-B_UKBB_EUR_2017
rs3761728	rs3761728	chr4:48990885	chr4:48988868	G	T	Trunk fat mass	UKBB	European	2017	-0.01643	0.002666	7.16e-10	-	331093	0	331093	1	IVNT	Neale-B_UKBB_EUR_2017
rs3761728	rs3761728	chr4:48990885	chr4:48988868	G	T	Trunk fat percentage	UKBB	European	2017	-0.01262	0.002434	2.18e-07	-	331113	0	331113	1	IVNT	Neale-B_UKBB_EUR_2017
rs3761728	rs3761728	chr4:48990885	chr4:48988868	G	T	Trunk fat-free mass	UKBB	European	2017	-0.008625	0.001668	2.33e-07	-	331030	0	331030	1	IVNT	Neale-B_UKBB_EUR_2017
rs3761728	rs3761728	chr4:48990885	chr4:48988868	G	T	Trunk predicted mass	UKBB	European	2017	-0.008643	0.001663	2.01e-07	-	330995	0	330995	1	IVNT	Neale-B_UKBB_EUR_2017
rs3761728	rs3761728	chr4:48990885	chr4:48988868	G	T	Waist circumference	UKBB	European	2017	-0.01062	0.002346	6.02e-06	-	336639	0	336639	1	IVNT	Neale-B_UKBB_EUR_2017
rs3761728	rs3761728	chr4:48990885	chr4:48988868	G	T	Weight	UKBB	European	2017	-0.01473	0.002314	1.97e-10	-	336227	0	336227	1	IVNT	Neale-B_UKBB_EUR_2017
rs3761728	rs3761728	chr4:48990885	chr4:48988868	G	T	Whole body fat mass	UKBB	European	2017	-0.01528	0.002584	3.33e-09	-	330762	0	330762	1	IVNT	Neale-B_UKBB_EUR_2017
rs3761728	rs3761728	chr4:48990885	chr4:48988868	G	T	Whole body fat-free mass	UKBB	European	2017	-0.008928	0.001675	9.76e-08	-	331291	0	331291	1	IVNT	Neale-B_UKBB_EUR_2017
rs3761728	rs3761728	chr4:48990885	chr4:48988868	G	T	Whole body water mass	UKBB	European	2017	-0.008822	0.001677	1.44e-07	-	331315	0	331315	1	IVNT	Neale-B_UKBB_EUR_2017
